# Supplementary material for: Framework Uranyl Silicates: Crystal Chemistry and a New Route for the Synthesis
Source: Materials (Basel). 2023 Jun 2;16(11):4153. doi: 10.3390/ma16114153 (PMC10254168; doi:10.3390/ma16114153)
Supplement: Supplementary file 1 [file materials-16-04153-s001.zip]

Archive with 1 entries (1 files):
- materials-2381421-supplementary.pdf
